# Supplementary material for: Upregulation of Nav1.6 Mediated by the p38 MAPK Pathway in the Dorsal Root Ganglia Contributes to Cancer-Induced Bone Pain in Rats
Source: Cells. 2022 Oct 26;11(21):3375. doi: 10.3390/cells11213375 (PMC9654392; doi:10.3390/cells11213375)
Supplement: Supplementary file 1 [file cells-11-03375-s001.zip]

Archive with 1 entries (1 files):
- cells-1912516-supplementary.pdf
